# Supplementary material for: Development of Halogenated-Chalcones Bearing with Dimethoxy Phenyl Head as Monoamine Oxidase-B Inhibitors
Source: Pharmaceuticals (Basel). 2022 Sep 16;15(9):1152. doi: 10.3390/ph15091152 (PMC9503132; doi:10.3390/ph15091152)
Supplement: Supplementary file 1 [file pharmaceuticals-15-01152-s001.zip]

Archive with 1 entries (1 files):
- pharmaceuticals-1893545-supplementary.pdf
